# Supplementary material for: Monitoring Meat Freshness with Intelligent Colorimetric Labels Containing Red Cabbage Anthocyanins Copigmented with Gelatin and Gallic Acid
Source: Foods. 2024 Oct 29;13(21):3464. doi: 10.3390/foods13213464 (PMC11545453; doi:10.3390/foods13213464)
Supplement: Supplementary file 1 [file foods-13-03464-s001.zip]

Archive with 1 entries (1 files):
- foods-3250659-supplementary.pdf
